# Supplementary material for: Chemical and Bioactive Evaluation of Essential Oils from Edible and Aromatic Mediterranean Lamiaceae Plants
Source: Molecules. 2024 Jun 13;29(12):2827. doi: 10.3390/molecules29122827 (PMC11206263; doi:10.3390/molecules29122827)
Supplement: Supplementary file 1 [file molecules-29-02827-s001.zip]

Archive with 1 entries (1 files):
- molecules-3015597-supplementary.pdf
